# Supplementary material for: Inverse Association between the Existence of CRISPR/Cas Systems with Antibiotic Resistance, Extended Spectrum β-Lactamase and Carbapenemase Production in Multidrug, Extensive Drug and Pandrug-Resistant Klebsiella pneumoniae
Source: Antibiotics (Basel). 2023 May 29;12(6):980. doi: 10.3390/antibiotics12060980 (PMC10295211; doi:10.3390/antibiotics12060980)
Supplement: Supplementary file 1 [file antibiotics-12-00980-s001.zip › Table S2.xlsx]

## Sheet: Sheet1
Isolate number	Sensitivity status	resistance profile	Piperacillin/Tazobactam	Cefazolin	Cefoxitin	Ceftazidime	Ceftriaxone	Cefepime	Ertapenem	Imipenem	Amikacin	Gentamicin	Ciprofloxacin	Levoflaxcin	Tigecycline	Nitrofurantoin	Trimethoprim/Sulfamethoxazole	Crispr1	Crispr2	Crispr3	Cas1	Cas3	CRISPR-cas system
1	Susceptible	non-MDR	Intermediate	Intermediate	Sensitive	Sensitive	Sensitive	Sensitive	Sensitive	Sensitive	Sensitive	Sensitive	Sensitive	Sensitive	Sensitive	intermediate	Resistant	Negative	Positive	Positive	Positive	Positive	Positive
2	Susceptible	non-MDR	sensitive	Sensitive	Sensitive	Sensitive	Sensitive	Sensitive	Sensitive	Sensitive	Sensitive	Sensitive	intermediate	Sensitive	Sensitive	sensitive	Resistant	Positive	Negative	Negative	Positive	Negative	Positive
3	Susceptible	non-MDR	sensitive	Sensitive	Sensitive	Sensitive	Sensitive	Sensitive	Sensitive	Sensitive	Sensitive	Sensitive	Sensitive	Sensitive	Sensitive	sensitive	sensitive	Positive	Negative	Negative	Positive	Negative	Positive
4	Susceptible	non-MDR	resistant	Sensitive	Sensitive	Sensitive	Resistant	Sensitive	Sensitive	Sensitive	Sensitive	Sensitive	Sensitive	Sensitive	Sensitive	sensitive	sensitive	Positive	Negative	Negative	Negative	Negative	Negative
5	Susceptible	non-MDR	sensitive	Sensitive	Sensitive	Sensitive	Sensitive	Sensitive	Sensitive	Sensitive	Sensitive	Sensitive	Sensitive	Sensitive	Sensitive	sensitive	sensitive	Positive	Negative	Negative	Positive	Negative	Positive
6	Susceptible	non-MDR	sensitive	Sensitive	Sensitive	Sensitive	Sensitive	Sensitive	Sensitive	Sensitive	Sensitive	Sensitive	Sensitive	Sensitive	Sensitive	Resistant	sensitive	Negative	Negative	Negative	Positive	Positive	Negative
7	Susceptible	non-MDR	sensitive	Sensitive	Sensitive	Sensitive	Sensitive	Sensitive	Sensitive	Sensitive	Sensitive	Sensitive	Sensitive	Sensitive	Sensitive	sensitive	sensitive	Positive	Negative	Negative	Positive	Positive	Positive
8	Susceptible	non-MDR	sensitive	Sensitive	Sensitive	Sensitive	Sensitive	Sensitive	Sensitive	Sensitive	Sensitive	Sensitive	Sensitive	Sensitive	Sensitive	sensitive	sensitive	Negative	Negative	Negative	Positive	Negative	Negative
9	Susceptible	non-MDR	sensitive	Sensitive	Sensitive	Sensitive	Sensitive	Sensitive	Sensitive	Sensitive	Sensitive	Sensitive	Sensitive	Sensitive	Sensitive	sensitive	sensitive	Positive	Negative	Negative	Negative	Negative	Negative
10	Susceptible	non-MDR	sensitive	Sensitive	Sensitive	Sensitive	Sensitive	Sensitive	Sensitive	Sensitive	Sensitive	Sensitive	Sensitive	Sensitive	Sensitive	intermediate	sensitive	Positive	Negative	Negative	Negative	Negative	Negative
11	Susceptible	non-MDR	sensitive	Sensitive	Sensitive	Sensitive	Sensitive	Sensitive	Sensitive	Sensitive	Sensitive	Sensitive	Sensitive	Sensitive	Sensitive	sensitive	sensitive	Positive	Positive	Positive	Positive	Negative	Positive
12	Susceptible	non-MDR	sensitive	Sensitive	Sensitive	Sensitive	Sensitive	Sensitive	Sensitive	Sensitive	Sensitive	Sensitive	Sensitive	Sensitive	Sensitive	intermediate	sensitive	Positive	Negative	Positive	Positive	Negative	Positive
13	Susceptible	non-MDR	sensitive	Sensitive	Sensitive	Sensitive	Sensitive	Sensitive	Sensitive	Sensitive	Sensitive	Sensitive	Sensitive	Sensitive	Sensitive	sensitive	sensitive	Positive	Negative	Negative	Positive	Positive	Positive
14	Susceptible	non-MDR	sensitive	Sensitive	Sensitive	Sensitive	Sensitive	Sensitive	Sensitive	Sensitive	Sensitive	Sensitive	Sensitive	Sensitive	Sensitive	sensitive	sensitive	Negative	Negative	Negative	Negative	Positive	Negative
15	carbapenemases	PDR	resistant	Resistant	Resistant	Resistant	Resistant	Resistant	Resistant	Resistant	Resistant	Resistant	Resistant	Resistant	Resistant	Resistant	Resistant	Negative	Positive	Negative	Negative	Positive	Positive
16	carbapenemases	XDR	resistant	Resistant	Resistant	Resistant	Resistant	Resistant	Resistant	Resistant	Resistant	intermediate	Resistant	Resistant	Sensitive	Resistant	Resistant	Positive	Positive	Negative	Negative	Negative	Negative
17	carbapenemases	XDR	resistant	Resistant	Resistant	Resistant	Resistant	Resistant	Resistant	Resistant	Resistant	Resistant	Resistant	Resistant	Sensitive	Resistant	Resistant	Negative	Positive	Negative	Negative	Negative	Negative
18	carbapenemases	XDR	resistant	Resistant	Resistant	Resistant	Resistant	Resistant	Resistant	Resistant	Resistant	Resistant	Resistant	Resistant	Sensitive	Resistant	Resistant	Negative	Negative	Negative	Negative	Negative	Negative
19	carbapenemases	XDR	resistant	Resistant	Resistant	Resistant	Resistant	Resistant	Resistant	Resistant	Resistant	Resistant	Resistant	Resistant	Sensitive	Resistant	Resistant	Negative	Positive	Positive	Positive	Positive	Positive
20	carbapenemases	PDR	resistant	Resistant	Resistant	Resistant	Resistant	Resistant	Resistant	intermediate	Resistant	Resistant	Resistant	Resistant	Resistant	Resistant	Resistant	Negative	Negative	Negative	Positive	Positive	Negative
21	carbapenemases	XDR	resistant	Resistant	Resistant	Resistant	Resistant	Resistant	Resistant	Resistant	Resistant	Resistant	Resistant	Resistant	Sensitive	Resistant	Resistant	Negative	Negative	Negative	Negative	Positive	Negative
22	carbapenemases	XDR	resistant	Resistant	Resistant	Resistant	Resistant	Resistant	Resistant	Resistant	Resistant	Resistant	Resistant	Resistant	Sensitive	Resistant	Resistant	Negative	Negative	Negative	Negative	Negative	Negative
23	carbapenemases	XDR	resistant	Resistant	Resistant	Resistant	Resistant	Resistant	Resistant	Resistant	Resistant	Resistant	Resistant	Resistant	Sensitive	Resistant	Resistant	Negative	Negative	Negative	Negative	Positive	Negative
24	carbapenemases	PDR	resistant	Resistant	Resistant	Resistant	Resistant	Resistant	Resistant	Resistant	Resistant	Resistant	Resistant	Resistant	Resistant	Resistant	Resistant	Positive	Positive	Positive	Positive	Positive	Positive
25	carbapenemases	XDR	resistant	Resistant	Resistant	Resistant	Resistant	Resistant	Resistant	Resistant	Resistant	Resistant	intermediate	Sensitive	Sensitive	intermediate	Resistant	Negative	Negative	Negative	Negative	Positive	Negative
26	carbapenemases	XDR	resistant	Resistant	Resistant	Resistant	Resistant	Resistant	Resistant	Resistant	Resistant	Resistant	Resistant	Resistant	Sensitive	Resistant	Resistant	Positive	Positive	Positive	Negative	Positive	Positive
27	carbapenemases	XDR	resistant	Resistant	Resistant	Resistant	Resistant	Resistant	Resistant	Resistant	Resistant	Resistant	Resistant	Resistant	Sensitive	Resistant	resistant	Negative	Positive	Negative	Negative	Negative	Negative
28	carbapenemases	PDR	resistant	Resistant	Resistant	Resistant	Resistant	Resistant	Resistant	Resistant	Resistant	Resistant	Resistant	Resistant	Resistant	Resistant	resistant	Negative	Negative	Negative	Negative	Positive	Negative
29	carbapenemases	XDR	resistant	Resistant	Resistant	Resistant	Resistant	Resistant	Resistant	Resistant	Resistant	Resistant	Resistant	Sensitive	Resistant	Resistant	Resistant	Negative	Negative	Negative	Positive	Positive	Negative
30	ESBL	MDR	sensitive	Resistant	Sensitive	Resistant	Resistant	Resistant	Sensitive	Sensitive	Sensitive	Sensitive	Sensitive	Sensitive	Sensitive	Resistant	Resistant	Negative	Negative	Negative	Positive	Negative	Negative
31	ESBL	MDR	sensitive	Resistant	Sensitive	Resistant	Resistant	Resistant	Sensitive	Sensitive	Sensitive	Sensitive	Resistant	Resistant	Sensitive	sensitive	Resistant	Negative	Positive	Negative	Negative	Negative	Negative
32	ESBL	MDR	sensitive	Resistant	Sensitive	Resistant	Resistant	Resistant	Sensitive	Sensitive	Sensitive	Resistant	intermediate	Sensitive	Sensitive	intermediate	Resistant	Negative	Negative	Negative	Negative	Positive	Negative
33	ESBL	MDR	sensitive	Resistant	Resistant	Resistant	Resistant	Resistant	Sensitive	Sensitive	Sensitive	Sensitive	Resistant	Resistant	Sensitive	sensitive	Resistant	Positive	Negative	Negative	Negative	Positive	Positive
34	ESBL	MDR	Intermediate	Resistant	Resistant	Resistant	Resistant	Sensitive	Sensitive	Sensitive	intermediate	Sensitive	Resistant	Resistant	Sensitive	Resistant	Resistant	Positive	Negative	Negative	Negative	Negative	Negative
35	ESBL	MDR	sensitive	Resistant	Sensitive	Resistant	Resistant	Resistant	Sensitive	Sensitive	Sensitive	Resistant	Sensitive	Sensitive	Sensitive	intermediate	Resistant	Negative	Positive	Negative	Negative	Negative	Negative
36	ESBL	MDR	resistant	Resistant	Resistant	Resistant	Resistant	Resistant	Sensitive	Sensitive	Sensitive	Sensitive	Sensitive	Sensitive	Sensitive	Resistant	Resistant	Positive	Positive	Positive	Positive	Positive	Positive
37	ESBL	MDR	resistant	Resistant	Sensitive	Resistant	Resistant	Resistant	Sensitive	Sensitive	intermediate	Sensitive	Sensitive	Sensitive	Sensitive	sensitive	Resistant	Negative	Negative	Negative	Negative	Positive	Negative
38	ESBL	MDR	sensitive	Resistant	Sensitive	Resistant	Resistant	Resistant	Sensitive	Sensitive	Sensitive	Sensitive	Sensitive	Sensitive	Sensitive	intermediate	sensitive	Negative	Negative	Negative	Negative	Negative	Negative
39	ESBL	MDR	Intermediate	Resistant	Sensitive	Resistant	Resistant	Resistant	Sensitive	Sensitive	Sensitive	Sensitive	Resistant	Resistant	Sensitive	Resistant	Resistant	Negative	Negative	Negative	Negative	Positive	Negative
40	ESBL	MDR	sensitive	Resistant	Sensitive	Resistant	Resistant	Resistant	Sensitive	Sensitive	Sensitive	Sensitive	Sensitive	Sensitive	Sensitive	intermediate	Resistant	Negative	Positive	Negative	Negative	Negative	Negative
41	ESBL	MDR	sensitive	Resistant	Sensitive	Resistant	Resistant	Resistant	Sensitive	Sensitive	Sensitive	Sensitive	Sensitive	Sensitive	Sensitive	intermediate	Resistant	Negative	Positive	Negative	Positive	Positive	Positive
42	ESBL	MDR	sensitive	Resistant	Resistant	intermediate	Sensitive	Sensitive	Sensitive	Sensitive	Sensitive	Sensitive	Sensitive	Sensitive	Sensitive	intermediate	sensitive	Negative	Positive	Positive	Positive	Positive	Positive
43	ESBL	MDR	sensitive	Resistant	Sensitive	Resistant	Resistant	Resistant	Sensitive	Sensitive	intermediate	Sensitive	Resistant	Resistant	Sensitive	intermediate	Resistant	Negative	Positive	Negative	Positive	Positive	Positive
44	ESBL	MDR	sensitive	Resistant	Sensitive	Resistant	Resistant	Resistant	Sensitive	Sensitive	Sensitive	Resistant	Resistant	Resistant	Sensitive	sensitive	Resistant	Positive	Positive	Negative	Negative	Positive	Positive
45	ESBL	MDR	sensitive	Resistant	Sensitive	Resistant	Resistant	Resistant	Sensitive	Sensitive	Sensitive	Sensitive	Sensitive	Sensitive	Sensitive	intermediate	sensitive	Negative	Negative	Negative	Negative	Negative	Negative
46	ESBL	MDR	Intermediate	Resistant	Resistant	Resistant	intermediate	Sensitive	Sensitive	Sensitive	Sensitive	Sensitive	Sensitive	Sensitive	Sensitive	sensitive	Resistant	Negative	Negative	Negative	Negative	Negative	Negative
47	ESBL	MDR	sensitive	Resistant	Sensitive	Resistant	Resistant	Resistant	Sensitive	Sensitive	Sensitive	Sensitive	Sensitive	Sensitive	Sensitive	intermediate	sensitive	Negative	Negative	Negative	Positive	Negative	Negative
48	ESBL	MDR	sensitive	Resistant	Sensitive	Resistant	Resistant	Resistant	Sensitive	Sensitive	Sensitive	Sensitive	Resistant	Resistant	Sensitive	intermediate	sensitive	Negative	Positive	Positive	Positive	Positive	Positive
49	ESBL	MDR	resistant	Resistant	Resistant	Resistant	Resistant	Resistant	Sensitive	Sensitive	Sensitive	Sensitive	Resistant	Resistant	Sensitive	sensitive	Resistant	Negative	Negative	Negative	Positive	Positive	Negative
50	ESBL	MDR	sensitive	Resistant	Sensitive	Resistant	Resistant	Resistant	Sensitive	Sensitive	Sensitive	Sensitive	Sensitive	Sensitive	Sensitive	Resistant	Resistant	Negative	Negative	Negative	Negative	Negative	Negative
51	ESBL	MDR	resistant	Resistant	Resistant	Resistant	Resistant	Resistant	Sensitive	Sensitive	Sensitive	Sensitive	Resistant	Resistant	Sensitive	intermediate	Resistant	Negative	Positive	Positive	Positive	Positive	Positive
52	ESBL	MDR	sensitive	Resistant	Sensitive	Resistant	Resistant	Resistant	Sensitive	Sensitive	Sensitive	Sensitive	Sensitive	Sensitive	Sensitive	intermediate	Resistant	Negative	Negative	Negative	Positive	Negative	Negative
53	ESBL	MDR	sensitive	Resistant	Sensitive	Resistant	Resistant	Resistant	Sensitive	Sensitive	Sensitive	Sensitive	Sensitive	Sensitive	Sensitive	intermediate	Resistant	Negative	Negative	Negative	Negative	Negative	Negative
54	ESBL	MDR	resistant	Resistant	Sensitive	Resistant	Resistant	Resistant	Sensitive	Sensitive	intermediate	Sensitive	Sensitive	Sensitive	Sensitive	sensitive	Resistant	Negative	Negative	Negative	Negative	Positive	Negative
55	ESBL	MDR	Intermediate	Resistant	Resistant	Resistant	Resistant	Sensitive	Sensitive	Sensitive	Sensitive	Sensitive	Sensitive	Sensitive	Sensitive	sensitive	Resistant	Negative	Negative	Negative	Negative	Negative	Negative
56	ESBL	MDR	sensitive	Resistant	Sensitive	Resistant	Resistant	Resistant	Sensitive	Sensitive	Sensitive	Sensitive	Sensitive	Sensitive	Sensitive	sensitive	Resistant	Negative	Negative	Negative	Negative	Positive	Negative
57	ESBL	MDR	resistant	Resistant	Sensitive	Resistant	Resistant	Resistant	Sensitive	Sensitive	Sensitive	Sensitive	Sensitive	Resistant	Sensitive	intermediate	sensitive	Negative	Positive	Positive	Positive	Positive	Positive
58	ESBL	MDR	sensitive	Resistant	Sensitive	Resistant	Resistant	Resistant	Sensitive	Sensitive	Sensitive	Sensitive	Sensitive	Sensitive	Sensitive	intermediate	Resistant	Negative	Positive	Positive	Positive	Positive	Positive
59	ESBL	MDR	Intermediate	Resistant	Resistant	Resistant	Resistant	Resistant	Sensitive	Sensitive	Sensitive	Sensitive	Sensitive	Sensitive	Sensitive	Resistant	Resistant	Negative	Positive	Positive	Positive	Positive	Positive
60	ESBL	MDR	sensitive	Resistant	Resistant	Resistant	Resistant	Resistant	Sensitive	Sensitive	Sensitive	Sensitive	Sensitive	Sensitive	Sensitive	Resistant	Resistant	Negative	Negative	Negative	Negative	Negative	Negative
61	ESBL	MDR	sensitive	Resistant	Sensitive	Resistant	Resistant	Resistant	Sensitive	Sensitive	Sensitive	Sensitive	Sensitive	Sensitive	Sensitive	Resistant	Resistant	Positive	Negative	Negative	Negative	Negative	Negative
62	ESBL	MDR	resistant	Resistant	Resistant	Resistant	Resistant	Sensitive	Sensitive	Sensitive	Sensitive	Sensitive	Sensitive	Sensitive	Sensitive	sensitive	Resistant	Negative	Positive	Positive	Positive	Positive	Positive
63	ESBL	MDR	Intermediate	Resistant	Resistant	Resistant	Resistant	Sensitive	Sensitive	Sensitive	Sensitive	Sensitive	Sensitive	Sensitive	Sensitive	sensitive	Resistant	Negative	Positive	Negative	Negative	Negative	Negative
64	ESBL	MDR	Intermediate	Resistant	Resistant	Resistant	Resistant	Sensitive	Sensitive	Sensitive	Sensitive	Sensitive	Sensitive	Sensitive	Sensitive	sensitive	Resistant	Negative	Negative	Negative	Negative	Negative	Negative
65	ESBL	MDR	sensitive	Resistant	Sensitive	Resistant	Resistant	Resistant	Sensitive	Sensitive	Sensitive	Sensitive	Resistant	Resistant	Sensitive	sensitive	Resistant	Positive	Negative	Negative	Negative	Negative	Negative
66	ESBL	MDR	Intermediate	Resistant	Resistant	Resistant	Resistant	Resistant	Sensitive	Sensitive	Sensitive	Sensitive	Resistant	Resistant	Sensitive	sensitive	Resistant	Positive	Positive	Positive	Positive	Positive	Positive
67	ESBL	MDR	sensitive	Resistant	Sensitive	Resistant	Resistant	Resistant	Sensitive	Sensitive	Sensitive	Sensitive	Resistant	Resistant	Sensitive	sensitive	Resistant	Negative	Negative	Negative	Positive	Negative	Negative
68	ESBL	MDR	sensitive	Resistant	Sensitive	Resistant	Resistant	Resistant	Sensitive	Sensitive	Sensitive	Resistant	Resistant	Resistant	Sensitive	intermediate	Resistant	Negative	Positive	Negative	Negative	Negative	Negative
69	ESBL	MDR	sensitive	Resistant	Sensitive	Resistant	Resistant	Resistant	Sensitive	Sensitive	Sensitive	Sensitive	Sensitive	Sensitive	Sensitive	sensitive	sensitive	Negative	Negative	Negative	Negative	Negative	Negative
70	ESBL	MDR	Intermediate	Resistant	Sensitive	Resistant	Resistant	Resistant	Sensitive	Sensitive	Sensitive	Resistant	Resistant	Resistant	Sensitive	sensitive	Resistant	Negative	Negative	Negative	Negative	Negative	Negative
71	ESBL	MDR	sensitive	Resistant	Sensitive	Resistant	Resistant	Resistant	Sensitive	Sensitive	Sensitive	Sensitive	Sensitive	Sensitive	Sensitive	intermediate	Resistant	Positive	Negative	Negative	Negative	Negative	Negative
72	ESBL	MDR	Intermediate	Resistant	Sensitive	Resistant	Resistant	Resistant	Sensitive	Sensitive	intermediate	Sensitive	Resistant	Resistant	Sensitive	Resistant	Resistant	Negative	Negative	Negative	Negative	Negative	Negative
73	ESBL	MDR	sensitive	Resistant	Sensitive	Resistant	Resistant	Resistant	Sensitive	Sensitive	Sensitive	Sensitive	Sensitive	Sensitive	Sensitive	intermediate	Resistant	Positive	Negative	Negative	Negative	Negative	Negative
74	ESBL	MDR	sensitive	Resistant	Sensitive	Resistant	Resistant	Resistant	Sensitive	Sensitive	Sensitive	Sensitive	Sensitive	Sensitive	Sensitive	intermediate	Resistant	Negative	Positive	Negative	Positive	Positive	Positive
75	ESBL	MDR	resistant	Resistant	Resistant	Resistant	Resistant	Resistant	Sensitive	Sensitive	Sensitive	Resistant	Resistant	Resistant	Sensitive	sensitive	Resistant	Negative	Negative	Negative	Negative	Negative	Negative
76	ESBL	MDR	resistant	Resistant	Resistant	Resistant	Resistant	Resistant	Sensitive	Sensitive	Sensitive	Resistant	Resistant	Resistant	Sensitive	sensitive	Resistant	Negative	Negative	Negative	Positive	Negative	Negative
77	ESBL	MDR	sensitive	Resistant	Sensitive	Resistant	Resistant	Resistant	Sensitive	Sensitive	Sensitive	Sensitive	Sensitive	Sensitive	Sensitive	sensitive	Resistant	Negative	Negative	Negative	Negative	Negative	Negative
78	ESBL	MDR	sensitive	Resistant	Sensitive	Resistant	Resistant	Resistant	Sensitive	Sensitive	Sensitive	Sensitive	Sensitive	Sensitive	Sensitive	sensitive	Resistant	Positive	Negative	Negative	Negative	Negative	Negative
79	ESBL	MDR	sensitive	Resistant	Sensitive	Resistant	Resistant	Resistant	Sensitive	Sensitive	Sensitive	Resistant	Resistant	Resistant	Sensitive	sensitive	sensitive	Negative	Negative	Negative	Negative	Negative	Negative
80	ESBL	MDR	sensitive	Resistant	Sensitive	Resistant	Resistant	Resistant	Sensitive	Sensitive	Sensitive	Sensitive	Sensitive	Sensitive	Sensitive	Resistant	Resistant	Negative	Negative	Negative	Negative	Negative	Negative
81	ESBL	MDR	sensitive	Resistant	Sensitive	Resistant	Resistant	Resistant	Sensitive	Sensitive	Sensitive	Sensitive	Sensitive	Sensitive	Sensitive	Resistant	Resistant	Negative	Positive	Positive	Positive	Negative	Positive
82	ESBL	MDR	sensitive	Resistant	Sensitive	Resistant	Resistant	Resistant	Sensitive	Sensitive	Sensitive	Sensitive	Sensitive	Sensitive	Sensitive	Resistant	Resistant	Negative	Positive	Positive	Positive	Negative	Positive
83	ESBL	MDR	sensitive	Resistant	Sensitive	Resistant	Resistant	Resistant	Sensitive	Sensitive	Sensitive	Sensitive	Sensitive	Sensitive	Sensitive	Resistant	Resistant	Positive	Positive	Negative	Positive	Negative	Positive
84	ESBL	MDR	sensitive	Resistant	Sensitive	Resistant	Resistant	Resistant	Sensitive	Sensitive	Sensitive	Sensitive	Sensitive	Sensitive	Sensitive	Resistant	Resistant	Positive	Positive	Positive	Positive	Negative	Positive
85	ESBL	MDR	sensitive	Resistant	Sensitive	Resistant	Resistant	Resistant	Sensitive	Sensitive	Sensitive	Sensitive	Sensitive	Sensitive	Sensitive	Resistant	Resistant	Negative	Positive	Negative	Positive	Negative	Positive
86	ESBL	MDR	sensitive	Resistant	Sensitive	Resistant	Resistant	Resistant	Sensitive	Sensitive	Sensitive	Sensitive	Sensitive	Sensitive	Sensitive	sensitive	Resistant	Negative	Positive	Positive	Negative	Positive	Positive
87	ESBL	MDR	sensitive	Resistant	Sensitive	Resistant	Resistant	Resistant	Sensitive	Sensitive	Sensitive	Sensitive	Sensitive	Sensitive	Sensitive	sensitive	Resistant	Positive	Positive	Negative	Negative	Negative	Negative
88	ESBL	MDR	sensitive	Resistant	Sensitive	Resistant	Resistant	Resistant	Sensitive	Sensitive	Sensitive	Sensitive	Sensitive	Sensitive	Sensitive	sensitive	Resistant	Positive	Negative	Negative	Negative	Negative	Negative
89	ESBL	MDR	sensitive	Resistant	Sensitive	Resistant	Resistant	Resistant	Sensitive	Sensitive	Sensitive	Sensitive	Sensitive	Sensitive	Sensitive	sensitive	Resistant	Negative	Negative	Negative	Negative	Positive	Negative
90	ESBL	MDR	sensitive	Resistant	Sensitive	Resistant	Resistant	Resistant	Sensitive	Sensitive	Sensitive	sensitive	Sensitive	Sensitive	Sensitive	sensitive	Resistant	Negative	Negative	Negative	Negative	Positive	Negative
91	ESBL	MDR	sensitive	Resistant	Sensitive	Resistant	Resistant	Resistant	Sensitive	Sensitive	Sensitive	Sensitive	Sensitive	Sensitive	Sensitive	sensitive	Resistant	Negative	Negative	Negative	Negative	Positive	Negative
92	ESBL	MDR	sensitive	Resistant	Sensitive	Resistant	Resistant	Resistant	Sensitive	Sensitive	Sensitive	Sensitive	Sensitive	Sensitive	Sensitive	sensitive	Resistant	Negative	Negative	Positive	Negative	Negative	Negative
93	ESBL	MDR	sensitive	Resistant	Sensitive	Resistant	Resistant	Resistant	Sensitive	Sensitive	Sensitive	Sensitive	sensitive	Sensitive	Sensitive	sensitive	Resistant	Negative	Negative	Positive	Negative	Negative	Negative
94	ESBL	MDR	sensitive	Resistant	Sensitive	Resistant	Resistant	Resistant	Sensitive	Sensitive	Sensitive	Sensitive	Sensitive	Sensitive	Sensitive	sensitive	Resistant	Negative	Negative	Positive	Negative	Negative	Negative
95	ESBL	MDR	sensitive	Resistant	Sensitive	Resistant	Resistant	Resistant	Sensitive	Sensitive	Sensitive	Sensitive	Sensitive	Sensitive	Sensitive	sensitive	Resistant	Negative	Negative	Positive	Negative	Negative	Negative
96	ESBL	MDR	sensitive	Resistant	Sensitive	Resistant	Resistant	Resistant	sensitive	Sensitive	Sensitive	Sensitive	Sensitive	Sensitive	Sensitive	sensitive	Resistant	Negative	Negative	Negative	Negative	Positive	Negative
97	ESBL	MDR	sensitive	Resistant	Sensitive	Resistant	Resistant	Resistant	Sensitive	Sensitive	Sensitive	Sensitive	Sensitive	Sensitive	Sensitive	sensitive	Resistant	Negative	Negative	Negative	Negative	Positive	Negative
98	ESBL	MDR	sensitive	Resistant	Sensitive	Resistant	Resistant	Resistant	Sensitive	Sensitive	Sensitive	Sensitive	Sensitive	Sensitive	Sensitive	sensitive	Resistant	Negative	Negative	Negative	Negative	Positive	Negative
99	ESBL	MDR	sensitive	Resistant	Sensitive	Resistant	Resistant	Resistant	Sensitive	Sensitive	Sensitive	Sensitive	Sensitive	Sensitive	Sensitive	sensitive	Resistant	Negative	Negative	Negative	Negative	Negative	Negative
100	ESBL	MDR	sensitive	Resistant	Sensitive	Resistant	Resistant	Resistant	Sensitive	Sensitive	Sensitive	Sensitive	Sensitive	Sensitive	Sensitive	sensitive	Resistant	Negative	Negative	Negative	Negative	Negative	Negative
